# Supplementary material for: The Interaction of CircESR1 and HNRNPAB Regulates Cell Cycle Transition of Breast Cancer Cell
Source: Int J Biol Sci. 2026 Jan 14;22(3):1520–41. doi: 10.7150/ijbs.126014 (PMC12839121; doi:10.7150/ijbs.126014)
Supplement: Supplementary file 2 — Supplementary table 10. [file ijbsv22p1520s2.xlsx]

## Sheet: Protein
Supplementary Table 10
MCF-7SCRAMBLE-1-CONTROL_060921
Hits	Protein Mass	No. of Peptide	Sequence Header	Link	Relative Abundance	Probability	Score	SI	AA No	SIn*1E6	No. of Unique Peptide
1	71244.3	125	>sp|P02769|ALBU_BOVIN Serum albumin OS=Bos taurus GN=ALB PE=1 SV=4	P02769	0.328164	0.99	1710	1749331	607	637.544	43
2	83222.5	48	>sp|P13010|XRCC5_HUMAN X-ray repair cross-complementing protein 5 OS=Homo sapiens GN=XRCC5 PE=1 SV=3	P13010	0.071183	0.99	675	457594	732	138.292	29
3	70084.3	46	>sp|P12956|XRCC6_HUMAN X-ray repair cross-complementing protein 6 OS=Homo sapiens GN=XRCC6 PE=1 SV=2	P12956	0.0894011	0.99	698	478138	609	173.685	27
4	130293	17	>sp|P11498|PYC_HUMAN Pyruvate carboxylase, mitochondrial OS=Homo sapiens GN=PC PE=1 SV=2	P11498	0.00656209	0.99	231	67886	1178	12.7486	10
5	71184.3	12	>sp|O43390|HNRPR_HUMAN Heterogeneous nuclear ribonucleoprotein R OS=Homo sapiens GN=HNRNPR PE=1 SV=1	O43390	0.014631	0.99	175	81334	633	28.4247	12
6	39795.1	11	>sp|Q9BQP7|MGME1_HUMAN Mitochondrial genome maintenance exonuclease 1 OS=Homo sapiens GN=MGME1 PE=1 SV=1	Q9BQP7	0.0215226	0.99	150	65020	344	41.8134	8
7	91269.3	11	>sp|Q00839|HNRPU_HUMAN Heterogeneous nuclear ribonucleoprotein U OS=Homo sapiens GN=HNRNPU PE=1 SV=6	Q00839	0.0153122	0.99	176	110939	825	29.748	8
8	51229.5	10	>sp|P61978|HNRPK_HUMAN Heterogeneous nuclear ribonucleoprotein K OS=Homo sapiens GN=HNRNPK PE=1 SV=1	P61978	0.0145217	0.99	157	59046	463	28.2122	9
9	48311.2	10	>sp|Q07666|KHDR1_HUMAN KH domain-containing, RNA-binding, signal transduction-associated protein 1 OS=Homo sapiens GN=KHDRBS1 PE=1 SV=1	Q07666	0.0175675	0.99	129	68345	443	34.1295	7
10	80935.2	10	>sp|Q96RQ3|MCCA_HUMAN Methylcrotonoyl-CoA carboxylase subunit alpha, mitochondrial OS=Homo sapiens GN=MCCC1 PE=1 SV=3	Q96RQ3	0.00813436	0.99	146	51791	725	15.8031	8
11	27578.1	9	>sp|Q16629|SRSF7_HUMAN Serine/arginine-rich splicing factor 7 OS=Homo sapiens GN=SRSF7 PE=1 SV=1	Q16629	0.021949	0.99	106	45876	238	42.6418	5
12	42306.3	7	>sp|P38159|RBMX_HUMAN RNA-binding motif protein, X chromosome OS=Homo sapiens GN=RBMX PE=1 SV=3	P38159	0.0068377	0.99	101	23479	391	13.284	3
13	36960.1	7	>sp|P31942|HNRH3_HUMAN Heterogeneous nuclear ribonucleoprotein H3 OS=Homo sapiens GN=HNRNPH3 PE=1 SV=2	P31942	0.0168537	0.99	111	51211	346	32.7427	4
14	45985	6	>sp|P52597|HNRPF_HUMAN Heterogeneous nuclear ribonucleoprotein F OS=Homo sapiens GN=HNRNPF PE=1 SV=3	P52597	0.00800241	0.99	86	29165	415	15.5468	5
15	52869.5	5	>tr|Q564D0|Q564D0_MOUSE Fusion, derived from t(12;16) malignant liposarcoma (Human), isoform CRA_a OS=Mus musculus GN=Fus PE=1 SV=1	Q564D0	0.0031978	0.99	71	14547	518	6.21256	3
16	35902.7	4	>sp|P67809|YBOX1_HUMAN Nuclease-sensitive element-binding protein 1 OS=Homo sapiens GN=YBX1 PE=1 SV=3	P67809	0.00349937	0.99	70	9957	324	6.79846	2
17	59252.2	4	>sp|Q3LXA3|TKFC_HUMAN Triokinase/FMN cyclase OS=Homo sapiens GN=TKFC PE=1 SV=2	Q3LXA3	0.104621	0.811034	44	528297	575	203.253	1
18	51559.4	4	>sp|Q8NCK3|ZN485_HUMAN Zinc finger protein 485 OS=Homo sapiens GN=ZNF485 PE=2 SV=1	Q8NCK3	0.0413441	0.794863	42	160120	441	80.3219	1
19	108658	4	>sp|Q9Y2W1|TR150_HUMAN Thyroid hormone receptor-associated protein 3 OS=Homo sapiens GN=THRAP3 PE=1 SV=2	Q9Y2W1	0.00109255	0.99	54	9163	955	2.12257	3
20	10845.5	3	>sp|P02656|APOC3_HUMAN Apolipoprotein C-III OS=Homo sapiens GN=APOC3 PE=1 SV=1	P02656	0.108679	0.957973	61	94487	99	211.137	1
21	17249	3	>sp|Q04837|SSBP_HUMAN Single-stranded DNA-binding protein, mitochondrial OS=Homo sapiens GN=SSBP1 PE=1 SV=1	Q04837	0.0299338	0.99	45	38906	148	58.1543	3
22	26871.6	3	>sp|Q86V81|THOC4_HUMAN THO complex subunit 4 OS=Homo sapiens GN=ALYREF PE=1 SV=3	Q86V81	0.00786762	0.99	47	17757	257	15.2849	3
23	76625.5	3	>sp|P19338|NUCL_HUMAN Nucleolin OS=Homo sapiens GN=NCL PE=1 SV=3	P19338	0.00308121	0.99	39	19212	710	5.98606	3
24	76215.8	2	>sp|P23246|SFPQ_HUMAN Splicing factor, proline- and glutamine-rich OS=Homo sapiens GN=SFPQ PE=1 SV=2	P23246	0.000170562	0.970527	23	1059	707	0.331363	2
25	36910.7	2	>sp|Q14257|RCN2_HUMAN Reticulocalbin-2 OS=Homo sapiens GN=RCN2 PE=1 SV=1	Q14257	0.00257409	0.99	35	7166	317	5.00086	2
26	33877.5	2	>sp|P22087|FBRL_HUMAN rRNA 2"-O-methyltransferase fibrillarin OS=Homo sapiens GN=FBL PE=1 SV=2	P22087	0.00149981	0.976208	24	4228	321	2.91378	2
27	140797	2	>sp|Q9UPT8|ZC3H4_HUMAN Zinc finger CCCH domain-containing protein 4 OS=Homo sapiens GN=ZC3H4 PE=1 SV=3	Q9UPT8	0.000577474	0.99	36	6608	1303	1.1219	2
28	116465	2	>sp|Q8WYL5|SSH1_HUMAN Protein phosphatase Slingshot homolog 1 OS=Homo sapiens GN=SSH1 PE=1 SV=2	Q8WYL5	0.0231248	0.961785	21	213033	1049	44.9261	2
29	209938	2	>sp|Q14690|RRP5_HUMAN Protein RRP5 homolog OS=Homo sapiens GN=PDCD11 PE=1 SV=3	Q14690	0.000250257	0.943532	20	4112	1871	0.48619	2
30	42051.8	1	>sp|P60709|ACTB_HUMAN Actin, cytoplasmic 1 OS=Homo sapiens GN=ACTB PE=1 SV=1	P60709	0.00081743	0.907259	16	2692	375	1.58807	1
31	113811	1	>sp|P09874|PARP1_HUMAN Poly [ADP-ribose] polymerase 1 OS=Homo sapiens GN=PARP1 PE=1 SV=4	P09874	0.000982713	0.884427	15	8751	1014	1.90918	1
32	10280.1	1	>sp|O75531|BAF_HUMAN Barrier-to-autointegration factor OS=Homo sapiens GN=BANF1 PE=1 SV=1	O75531	0.00374106	0.874554	15	2924	89	7.26799	1
33	32764.6	1	>sp|Q02878|RL6_HUMAN 60S ribosomal protein L6 OS=Homo sapiens GN=RPL6 PE=1 SV=3	Q02878	0.00240391	0.898403	15	6080	288	4.67023	1
34	30758.9	1	>sp|P02647|APOA1_HUMAN Apolipoprotein A-I OS=Homo sapiens GN=APOA1 PE=1 SV=1	P02647	0.00178737	0.851713	13	4191	267	3.47243	1
35	56524.7	1	>sp|P06576|ATPB_HUMAN ATP synthase subunit beta, mitochondrial OS=Homo sapiens GN=ATP5B PE=1 SV=3	P06576	0.000318361	0.839552	12	1479	529	0.6185	1
36	13897.5	1	>sp|P62807|H2B1C_HUMAN Histone H2B type 1-C/E/F/G/I OS=Homo sapiens GN=HIST1H2BC PE=1 SV=4	P62807	0.0161234	0.927335	17	17841	126	31.3239	1
37	59627.9	1	>sp|Q14498|RBM39_HUMAN RNA-binding protein 39 OS=Homo sapiens GN=RBM39 PE=1 SV=2	Q14498	0.000591476	0.877708	14	2753	530	1.1491	1
38	68722.5	1	>sp|P27694|RFA1_HUMAN Replication protein A 70 kDa DNA-binding subunit OS=Homo sapiens GN=RPA1 PE=1 SV=2	P27694	0.00107973	0.848413	13	5841	616	2.09765	1
MCF-7CIRCESR1AS-1-TARGET_060921
Hits	Protein Mass	No. of Peptide	Sequence Header	Link	Relative Abundance	Probability	Score	SI	AA No	SIn*1E6	No. of Unique Peptide
1	71244.3	97	>sp|P02769|ALBU_BOVIN Serum albumin OS=Bos taurus GN=ALB PE=1 SV=4	P02769	0.217056	0.99	1395	1318320	607	544.63	34
2	48708.2	33	>tr|B4DUQ1|B4DUQ1_HUMAN cDNA FLJ54552, highly similar to Heterogeneous nuclear ribonucleoprotein K OS=Homo sapiens PE=2 SV=1	B4DUQ1	0.0956185	0.99	519	420017	439	239.923	14
3	76625.5	28	>sp|P19338|NUCL_HUMAN Nucleolin OS=Homo sapiens GN=NCL PE=1 SV=3	P19338	0.0382939	0.99	445	272050	710	96.0859	13
4	30569.1	21	>tr|D6RD18|D6RD18_HUMAN Heterogeneous nuclear ribonucleoprotein A/B OS=Homo sapiens GN=HNRNPAB PE=1 SV=1	D6RD18	0.0720882	0.99	289	204132	283	180.881	9
5	38581.3	19	>sp|Q14103|HNRPD_HUMAN Heterogeneous nuclear ribonucleoprotein D0 OS=Homo sapiens GN=HNRNPD PE=1 SV=1	Q14103	0.0583996	0.99	280	207443	355	146.534	9
6	17249	17	>sp|Q04837|SSBP_HUMAN Single-stranded DNA-binding protein, mitochondrial OS=Homo sapiens GN=SSBP1 PE=1 SV=1	Q04837	0.135736	0.99	273	201010	148	340.585	7
7	57356.8	15	>sp|P26599|PTBP1_HUMAN Polypyrimidine tract-binding protein 1 OS=Homo sapiens GN=PTBP1 PE=1 SV=1	P26599	0.0241537	0.99	254	128333	531	60.6056	9
8	27578.1	13	>sp|Q16629|SRSF7_HUMAN Serine/arginine-rich splicing factor 7 OS=Homo sapiens GN=SRSF7 PE=1 SV=1	Q16629	0.0295382	0.99	180	70343	238	74.1162	4
9	130293	13	>sp|P11498|PYC_HUMAN Pyruvate carboxylase, mitochondrial OS=Homo sapiens GN=PC PE=1 SV=2	P11498	0.00245566	0.99	164	28945	1178	6.16166	9
10	91269.3	12	>sp|Q00839|HNRPU_HUMAN Heterogeneous nuclear ribonucleoprotein U OS=Homo sapiens GN=HNRNPU PE=1 SV=6	Q00839	0.00756698	0.99	180	62465	825	18.9868	8
11	77749.3	12	>sp|P52272|HNRPM_HUMAN Heterogeneous nuclear ribonucleoprotein M OS=Homo sapiens GN=HNRNPM PE=1 SV=3	P52272	0.00707069	0.99	159	51647	730	17.7415	8
12	68722.5	11	>sp|P27694|RFA1_HUMAN Replication protein A 70 kDa DNA-binding subunit OS=Homo sapiens GN=RPA1 PE=1 SV=2	P27694	0.0076154	0.99	174	46939	616	19.1083	7
13	37463.7	11	>sp|P22626|ROA2_HUMAN Heterogeneous nuclear ribonucleoproteins A2/B1 OS=Homo sapiens GN=HNRNPA2B1 PE=1 SV=2	P22626	0.0122969	0.99	171	43434	353	30.8549	7
14	49483.5	10	>sp|P31943|HNRH1_HUMAN Heterogeneous nuclear ribonucleoprotein H OS=Homo sapiens GN=HNRNPH1 PE=1 SV=4	P31943	0.0122926	0.99	155	55227	449	30.8443	7
15	37987.1	9	>sp|Q15365|PCBP1_HUMAN Poly(rC)-binding protein 1 OS=Homo sapiens GN=PCBP1 PE=1 SV=2	Q15365	0.0147381	0.99	126	52499	356	36.9803	6
16	71184.3	8	>sp|O43390|HNRPR_HUMAN Heterogeneous nuclear ribonucleoprotein R OS=Homo sapiens GN=HNRNPR PE=1 SV=1	O43390	0.00467855	0.99	120	29633	633	11.7393	7
17	80935.2	7	>sp|Q96RQ3|MCCA_HUMAN Methylcrotonoyl-CoA carboxylase subunit alpha, mitochondrial OS=Homo sapiens GN=MCCC1 PE=1 SV=3	Q96RQ3	0.00177797	0.99	91	12898	725	4.46122	6
18	36960.1	7	>sp|P31942|HNRH3_HUMAN Heterogeneous nuclear ribonucleoprotein H3 OS=Homo sapiens GN=HNRNPH3 PE=1 SV=2	P31942	0.00928923	0.99	115	32160	346	23.3082	4
19	38837	6	>sp|P09651|ROA1_HUMAN Heterogeneous nuclear ribonucleoprotein A1 OS=Homo sapiens GN=HNRNPA1 PE=1 SV=5	P09651	0.00955986	0.99	101	35584	372	23.9873	4
20	30992.8	6	>sp|Q13151|ROA0_HUMAN Heterogeneous nuclear ribonucleoprotein A0 OS=Homo sapiens GN=HNRNPA0 PE=1 SV=1	Q13151	0.0147384	0.99	99	44979	305	36.981	4
21	35902.7	5	>sp|P67809|YBOX1_HUMAN Nuclease-sensitive element-binding protein 1 OS=Homo sapiens GN=YBX1 PE=1 SV=3	P67809	0.0226938	0.99	99	73572	324	56.9425	3
22	33706.6	5	>sp|P07910|HNRPC_HUMAN Heterogeneous nuclear ribonucleoproteins C1/C2 OS=Homo sapiens GN=HNRNPC PE=1 SV=4	P07910	0.0173184	0.99	76	53026	306	43.4547	4
23	39798.6	5	>sp|P51991|ROA3_HUMAN Heterogeneous nuclear ribonucleoprotein A3 OS=Homo sapiens GN=HNRNPA3 PE=1 SV=2	P51991	0.00508505	0.99	78	19233	378	12.7592	3
24	64719.7	5	>sp|P14866|HNRPL_HUMAN Heterogeneous nuclear ribonucleoprotein L OS=Homo sapiens GN=HNRNPL PE=1 SV=2	P14866	0.00215796	0.99	66	12718	589	5.41468	4
25	10845.5	5	>sp|P02656|APOC3_HUMAN Apolipoprotein C-III OS=Homo sapiens GN=APOC3 PE=1 SV=1	P02656	0.0547641	0.964079	107	54249	99	137.412	1
26	52869.5	5	>tr|Q564D0|Q564D0_MOUSE Fusion, derived from t(12;16) malignant liposarcoma (Human), isoform CRA_a OS=Mus musculus GN=Fus PE=1 SV=1	Q564D0	0.00172638	0.99	63	8948	518	4.33177	4
27	48311.2	4	>sp|Q07666|KHDR1_HUMAN KH domain-containing, RNA-binding, signal transduction-associated protein 1 OS=Homo sapiens GN=KHDRBS1 PE=1 SV=1	Q07666	0.0092854	0.99	69	41159	443	23.2986	3
28	51559.4	4	>sp|Q8NCK3|ZN485_HUMAN Zinc finger protein 485 OS=Homo sapiens GN=ZNF485 PE=2 SV=1	Q8NCK3	0.0192542	0.807978	44	84962	441	48.312	1
29	76215.8	4	>sp|P23246|SFPQ_HUMAN Splicing factor, proline- and glutamine-rich OS=Homo sapiens GN=SFPQ PE=1 SV=2	P23246	0.00163042	0.99	64	11534	707	4.091	4
30	36240.2	3	>sp|Q15717|ELAV1_HUMAN ELAV-like protein 1 OS=Homo sapiens GN=ELAVL1 PE=1 SV=2	Q15717	0.00107114	0.985958	39	3494	326	2.68766	2
31	29342.5	3	>sp|P15927|RFA2_HUMAN Replication protein A 32 kDa subunit OS=Homo sapiens GN=RPA2 PE=1 SV=1	P15927	0.00881582	0.99	42	23817	270	22.1204	3
32	13673.9	3	>sp|P35244|RFA3_HUMAN Replication protein A 14 kDa subunit OS=Homo sapiens GN=RPA3 PE=1 SV=1	P35244	0.00780111	0.99	40	9445	121	19.5743	3
33	108658	3	>sp|Q9Y2W1|TR150_HUMAN Thyroid hormone receptor-associated protein 3 OS=Homo sapiens GN=THRAP3 PE=1 SV=2	Q9Y2W1	0.0029487	0.99	41	28177	955	7.39879	3
34	53809.4	3	>sp|P26368|U2AF2_HUMAN Splicing factor U2AF 65 kDa subunit OS=Homo sapiens GN=U2AF2 PE=1 SV=4	P26368	0.00471949	0.977243	39	22431	475	11.842	2
35	42306.3	3	>sp|P38159|RBMX_HUMAN RNA-binding motif protein, X chromosome OS=Homo sapiens GN=RBMX PE=1 SV=3	P38159	0.00789399	0.99	43	30884	391	19.8073	3
36	95077.8	3	>sp|P43243|MATR3_HUMAN Matrin-3 OS=Homo sapiens GN=MATR3 PE=1 SV=2	P43243	0.00107598	0.99	35	9119	847	2.69981	3
37	26871.6	2	>sp|Q86V81|THOC4_HUMAN THO complex subunit 4 OS=Homo sapiens GN=ALYREF PE=1 SV=3	Q86V81	0.00162587	0.988677	30	4181	257	4.07959	2
38	87652.5	2	>sp|P18074|ERCC2_HUMAN TFIIH basal transcription factor complex helicase XPD subunit OS=Homo sapiens GN=ERCC2 PE=1 SV=1	P18074	0.0011668	0.773158	23	8873	760	2.9277	1
39	41906.2	2	>sp|Q01085|TIAR_HUMAN Nucleolysin TIAR OS=Homo sapiens GN=TIAL1 PE=1 SV=1	Q01085	0.00187061	0.956392	21	7019	375	4.69368	2
40	36910.7	2	>sp|Q14257|RCN2_HUMAN Reticulocalbin-2 OS=Homo sapiens GN=RCN2 PE=1 SV=1	Q14257	0.00200195	0.99	34	6350	317	5.02324	2
41	31359.3	2	>sp|Q13243|SRSF5_HUMAN Serine/arginine-rich splicing factor 5 OS=Homo sapiens GN=SRSF5 PE=1 SV=1	Q13243	0.00424709	0.99	33	11559	272	10.6566	2
42	13897.8	2	>sp|Q96KK5|H2A1H_HUMAN Histone H2A type 1-H OS=Homo sapiens GN=HIST1H2AH PE=1 SV=3	Q96KK5	0.0126416	0.888783	32	16191	128	31.72	1
43	35003.4	2	>sp|Q00577|PURA_HUMAN Transcriptional activator protein Pur-alpha OS=Homo sapiens GN=PURA PE=1 SV=2	Q00577	0.00238242	0.788618	24	7676	322	5.97789	1
44	50496.1	2	>sp|Q9BTD8|RBM42_HUMAN RNA-binding protein 42 OS=Homo sapiens GN=RBM42 PE=1 SV=1	Q9BTD8	0.00171959	0.984185	29	8259	480	4.31475	2
45	116465	2	>sp|Q8WYL5|SSH1_HUMAN Protein phosphatase Slingshot homolog 1 OS=Homo sapiens GN=SSH1 PE=1 SV=2	Q8WYL5	0.00564152	0.819307	23	59215	1049	14.1555	1
46	59627.9	2	>sp|Q14498|RBM39_HUMAN RNA-binding protein 39 OS=Homo sapiens GN=RBM39 PE=1 SV=2	Q14498	0.000825731	0.99	31	4379	530	2.0719	2
47	18636.7	1	>sp|Q14011|CIRBP_HUMAN Cold-inducible RNA-binding protein OS=Homo sapiens GN=CIRBP PE=1 SV=1	Q14011	0.00436541	0.90851	17	7513	172	10.9535	1
48	24495.2	1	>sp|O00110|OVOL3_HUMAN Putative transcription factor ovo-like protein 3 OS=Homo sapiens GN=OVOL3 PE=3 SV=3	O00110	0.00247095	0.850125	13	5291	214	6.20002	1
49	13897.5	1	>sp|P62807|H2B1C_HUMAN Histone H2B type 1-C/E/F/G/I OS=Homo sapiens GN=HIST1H2BC PE=1 SV=4	P62807	0.00636364	0.927335	17	8023	126	15.9674	1
50	25461.2	1	>sp|Q01130|SRSF2_HUMAN Serine/arginine-rich splicing factor 2 OS=Homo sapiens GN=SRSF2 PE=1 SV=4	Q01130	0.00448735	0.880877	14	9923	221	11.2595	1
51	69619.9	1	>sp|Q96PK6|RBM14_HUMAN RNA-binding protein 14 OS=Homo sapiens GN=RBM14 PE=1 SV=2	Q96PK6	0.000192261	0.859688	13	1287	669	0.482416	1
52	33759.6	1	>sp|P62995|TRA2B_HUMAN Transformer-2 protein homolog beta OS=Homo sapiens GN=TRA2B PE=1 SV=1	P62995	0.0018194	0.960935	21	5243	288	4.56517	1
53	52429	1	>sp|Q92879|CELF1_HUMAN CUGBP Elav-like family member 1 OS=Homo sapiens GN=CELF1 PE=1 SV=2	Q92879	0.000651667	0.825673	12	3169	486	1.63514	1
54	33877.5	1	>sp|P22087|FBRL_HUMAN rRNA 2"-O-methyltransferase fibrillarin OS=Homo sapiens GN=FBL PE=1 SV=2	P22087	0.000341228	0.85439	13	1096	321	0.856199	1
55	54311.3	1	>sp|Q15233|NONO_HUMAN Non-POU domain-containing octamer-binding protein OS=Homo sapiens GN=NONO PE=1 SV=4	Q15233	0.000786153	0.911648	18	3705	471	1.97259	1
56	43584.2	1	>sp|Q96EP5|DAZP1_HUMAN DAZ-associated protein 1 OS=Homo sapiens GN=DAZAP1 PE=1 SV=1	Q96EP5	0.000507804	0.857616	13	2068	407	1.27416	1
57	32726.1	1	>sp|Q13595|TRA2A_HUMAN Transformer-2 protein homolog alpha OS=Homo sapiens GN=TRA2A PE=1 SV=1	Q13595	0.000684341	0.905685	15	1931	282	1.71713	1

## Sheet: Peptide
MCF-7SCRAMBLE-1-CONTROL_060921
Scan No.	Peptide Mass	Peptide Sequence	Sequence Header	Peptide Probability
1160	1137.49	CCTESLVNR	>sp|P02769|ALBU_BOVIN Serum albumin OS=Bos taurus GN=ALB PE=1 SV=4	0.886683
1175	885.41	DDSPDLPK		0.781214
1219	1290.59	ECCDKPLLEK		0.879967
1231	757.41	GACLLPK		0.857131
1270	1290.59	ECCDKPLLEK		0.879967
1282	757.41	GACLLPK		0.857131
1329	757.41	GACLLPK		0.789161
1383	757.41	GACLLPK		0.857131
1435	1531.77	LKECCDKPLLEK		0.742521
1583	1531.77	LKECCDKPLLEK		0.742521
1773	921.48	AEFVEVTK		0.778991
1994	1442.63	YICDNQDTISSK		0.893317
2039	1442.63	YICDNQDTISSK		0.821195
2091	1442.63	YICDNQDTISSK		0.873277
2107	1531.77	LKECCDKPLLEK		0.869349
2139	1442.63	YICDNQDTISSK		0.893317
2166	1531.77	LKECCDKPLLEK		0.816588
2189	1442.63	YICDNQDTISSK		0.910189
2212	1531.77	LKECCDKPLLEK		0.816588
2239	1442.63	YICDNQDTISSK		0.910189
2272	1531.77	LKECCDKPLLEK		0.742521
2290	1442.63	YICDNQDTISSK		0.910189
2321	1531.77	LKECCDKPLLEK		0.906932
2339	1442.63	YICDNQDTISSK		0.936349
2372	1531.77	LKECCDKPLLEK		0.906932
2383	1442.63	YICDNQDTISSK		0.936349
2421	1531.77	LKECCDKPLLEK		0.906932
2423	1672.76	QEPERNECFLSHK		0.901745
2433	1442.63	YICDNQDTISSK		0.849472
2519	1248.61	FKDLGEEHFK		0.831288
2539	1477.52	ETYGDMADCCEK		0.935317
2569	1248.61	FKDLGEEHFK		0.831288
2589	1477.52	ETYGDMADCCEK		0.954066
2619	1248.61	FKDLGEEHFK		0.881811
2623	1477.52	ETYGDMADCCEK		0.954066
2640	1477.52	ETYGDMADCCEK		0.935317
2750	1501.61	EYEATLEECCAK		0.934602
2770	1501.61	EYEATLEECCAK		0.953494
2782	1748.65	ECCHGDLLECADDR		0.947497
2794	1106.51	EACFAVEGPK		0.922271
2799	1501.61	EYEATLEECCAK		0.934602
2829	1748.65	ECCHGDLLECADDR		0.914199
2850	926.49	YLYEIAR		0.874282
2857	1141.71	KQTALVELLK		0.921022
2899	1141.71	KQTALVELLK		0.886498
3132	1304.71	HLVDEPQNLIK		0.828361
3199	1304.71	HLVDEPQNLIK		0.879347
3212	1746.7	YNGVFQECCQAEDK		0.927216
3241	1746.7	YNGVFQECCQAEDK		0.947545
3260	1746.7	YNGVFQECCQAEDK		0.947545
3269	1926.79	CCAADDKEACFAVEGPK		0.943028
3296	1900.86	NECFLSHKDDSPDLPK		0.797744
3310	1746.7	YNGVFQECCQAEDK		0.770969
3314	1746.7	YNGVFQECCQAEDK		0.730215
3319	1926.79	CCAADDKEACFAVEGPK		0.958562
3339	1900.86	NECFLSHKDDSPDLPK		0.933926
3361	1746.7	YNGVFQECCQAEDK		0.770969
3385	2540.16	QEPERNECFLSHKDDSPDLPK		0.766154
3389	1553.64	DDPHACYSTVFDK		0.952251
3390	1553.64	DDPHACYSTVFDK		0.952251
3405	1553.64	DDPHACYSTVFDK		0.741255
3406	2540.16	QEPERNECFLSHKDDSPDLPK		0.729581
3429	2540.16	QEPERNECFLSHKDDSPDLPK		0.729581
3439	1553.64	DDPHACYSTVFDK		0.933051
3451	2246.93	ECCHGDLLECADDRADLAK		0.860699
3473	1438.8	RHPEYAVSVLLR		0.873446
3500	2246.93	ECCHGDLLECADDRADLAK		0.880297
3521	1438.8	RHPEYAVSVLLR		0.893471
3652	1013.61	QTALVELLK		0.773345
3700	1013.61	QTALVELLK		0.843611
3732	1638.93	KVPQVSTPTLVEVSR		0.73635
3741	1162.62	LVNELTEFAK		0.920279
3750	1013.61	QTALVELLK		0.773345
3759	1162.62	LVNELTEFAK		0.764317
3779	1638.93	KVPQVSTPTLVEVSR		0.917884
3789	1162.62	LVNELTEFAK		0.920279
3799	1162.62	LVNELTEFAK		0.764317
3809	1162.62	LVNELTEFAK		0.764317
3829	1638.93	KVPQVSTPTLVEVSR		0.902994
3830	1282.7	HPEYAVSVLLR		0.796515
3834	1638.93	KVPQVSTPTLVEVSR		0.902994
3840	1162.62	LVNELTEFAK		0.920279
3859	1162.62	LVNELTEFAK		0.764317
3879	1638.93	KVPQVSTPTLVEVSR		0.930488
3880	1282.7	HPEYAVSVLLR		0.829508
3891	1162.62	LVNELTEFAK		0.920279
3911	1162.62	LVNELTEFAK		0.764317
3912	1575.76	LKPDPNTLCDEFK		0.843095
3916	1575.76	LKPDPNTLCDEFK		0.780272
3929	1638.93	KVPQVSTPTLVEVSR		0.902994
3933	1282.7	HPEYAVSVLLR		0.757137
3959	1575.76	LKPDPNTLCDEFK		0.905318
3980	1418.69	SLHTLFGDELCK		0.874331
4005	1418.69	SLHTLFGDELCK		0.874331
4011	1575.76	LKPDPNTLCDEFK		0.867409
4014	1418.69	SLHTLFGDELCK		0.788933
4016	1510.83	VPQVSTPTLVEVSR		0.870272
4025	2018.96	LKPDPNTLCDEFKADEK		0.791803
4029	1418.69	SLHTLFGDELCK		0.91106
4032	1418.69	SLHTLFGDELCK		0.788933
4061	1510.83	VPQVSTPTLVEVSR		0.890574
4064	1418.69	SLHTLFGDELCK		0.822436
4069	2018.96	LKPDPNTLCDEFKADEK		0.888861
4079	1418.69	SLHTLFGDELCK		0.91106
4120	2018.96	LKPDPNTLCDEFKADEK		0.715042
4220	1879.91	RPCFSALTPDETYVPK		0.854002
4285	1723.81	PCFSALTPDETYVPK		0.731512
4321	1478.79	LGEYGFQNALIVR		0.954036
4339	1906.91	LFTFHADICTLPDTEK		0.922288
4371	2044.02	RHPYFYAPELLYYANK		0.940027
4410	3510.66	SHCIAEVEKDAIPENLPPLTADFAEDKDVCK		0.639995
4465	2457.17	DAIPENLPPLTADFAEDKDVCK		0.691595
4469	1398.68	TVMENFVAFVDK		0.955919
4520	1398.68	TVMENFVAFVDK		0.955919
4530	1887.92	HPYFYAPELLYYANK		0.85365
5231	1723.83	MPCTEDYLSLILNR		0.962648
5251	1566.73	DAFLGSFLYEYSR		0.951937
5254	1723.83	MPCTEDYLSLILNR		0.955975
5279	1723.83	MPCTEDYLSLILNR		0.94811
5282	1566.73	DAFLGSFLYEYSR		0.780767
5299	1566.73	DAFLGSFLYEYSR		0.951937
5750	2491.26	GLVLIAFSQYLQQCPFDEHVK		0.903789
5756	2491.26	GLVLIAFSQYLQQCPFDEHVK		0.903789
5800	2491.26	GLVLIAFSQYLQQCPFDEHVK		0.903789
5804	2491.26	GLVLIAFSQYLQQCPFDEHVK		0.827249
1354	1091.51	HSIHWPCR	>sp|P13010|XRCC5_HUMAN X-ray repair cross-complementing protein 5 OS=Homo sapiens GN=XRCC5 PE=1 SV=3	0.768609
2684	918.48	TWTVVDAK		0.779175
2705	918.48	TWTVVDAK		0.779175
2729	918.48	TWTVVDAK		0.779175
2854	1108.6	LGGHGPSFPLK		0.838619
2865	1120.64	KVITMFVQR		0.88742
3323	2498.2	KKDQVTAQEIFQDNHEDGPTAK		0.903565
3394	1085.58	LFQCLLHR		0.839827
3421	1072.62	LTIGSNLSIR		0.808369
3443	1085.58	LFQCLLHR		0.839827
3470	1072.62	LTIGSNLSIR		0.946987
3705	1316.67	HIEIFTDLSSR		0.914756
3749	1316.67	HIEIFTDLSSR		0.914756
3800	1316.67	HIEIFTDLSSR		0.878821
3812	1376.76	ANPQVGVAFPHIK		0.912582
3856	1316.67	HIEIFTDLSSR		0.914756
3860	1376.76	ANPQVGVAFPHIK		0.938284
3897	2242.01	DQVTAQEIFQDNHEDGPTAK		0.911766
3909	1376.76	ANPQVGVAFPHIK		0.89596
3915	1082.56	FFMGNQVLK		0.889085
3939	2242.01	DQVTAQEIFQDNHEDGPTAK		0.897309
3963	1376.76	ANPQVGVAFPHIK		0.89596
4042	1393.83	SQLDIIIHSLKK		0.911963
4091	1393.83	SQLDIIIHSLKK		0.823726
4134	1941.85	ETVYCLNDDDETEVLK		0.958252
4170	1879.94	KDEKTDTLEDLFPTTK		0.854001
4206	1265.73	SQLDIIIHSLK		0.941507
4266	1030.61	TLFPLIEAK		0.772309
4537	3120.47	TEQGGAHFSVSSLAEGSVTSVGSVNPAENFR		0.825384
5356	2652.37	EPLPPIQQHIWNMLNPPAEVTTK		0.723975
5363	2900.34	ETVYCLNDDDETEVLKEDIIQGFR		0.809641
5643	1913.94	HLMLPDFDLLEDIESK		0.852504
5671	2325.09	HNYECLVYVQLPFMEDLR		0.834479
5699	2448.26	KYAPTEAQLNAVDALIDSMSLAK		0.947378
5700	1913.94	HLMLPDFDLLEDIESK		0.874249
5720	2325.09	HNYECLVYVQLPFMEDLR		0.857519
5751	2448.26	KYAPTEAQLNAVDALIDSMSLAK		0.852511
5830	1899	KCDISLQFFLPFSLGK		0.762792
5864	2508.12	DKPSGDTAAVFEEGGDVDDLLDMI		0.826518
5909	2508.12	DKPSGDTAAVFEEGGDVDDLLDMI		0.916386
5917	2508.12	DKPSGDTAAVFEEGGDVDDLLDMI		0.888039
5971	2320.16	YAPTEAQLNAVDALIDSMSLAK		0.921914
5979	2320.16	YAPTEAQLNAVDALIDSMSLAK		0.877538
6081	1770.9	CDISLQFFLPFSLGK		0.926477
6093	2619.21	MVMISLEGEDGLDEIYSFSESLR		0.913085
6172	2619.21	MVMISLEGEDGLDEIYSFSESLR		0.821711
6784	3052.55	IQPGSQQADFLDALIVSMDVIQHETIGK		0.828103
7017	2722.38	DDEAAAVALSSLIHALDDLDMVAIVR		0.941156
1230	862.56	ALKPPPIK	>sp|P12956|XRCC6_HUMAN X-ray repair cross-complementing protein 6 OS=Homo sapiens GN=XRCC6 PE=1 SV=2	0.851574
1280	862.56	ALKPPPIK		0.851574
2789	1690.84	VEYSEEELKTHISK		0.733386
2844	1756.96	QIILEKEETEELKR		0.926903
2859	1171.68	KQELLEALTK		0.835311
3464	1901.86	IMLFTNEDNPHGNDSAK		0.94366
3501	1160.65	RILELDQFK		0.835889
3510	1901.86	IMLFTNEDNPHGNDSAK		0.959072
3604	2499.99	TEGDEEAEEEQEENLEASGDYK		0.937758
3612	2499.99	TEGDEEAEEEQEENLEASGDYK		0.94622
3649	2499.99	TEGDEEAEEEQEENLEASGDYK		0.94622
3694	1006.53	LGSLVDEFK		0.925794
3699	2499.99	TEGDEEAEEEQEENLEASGDYK		0.927963
3836	1004.55	ILELDQFK		0.892488
3925	1519.72	ELVYPPDYNPEGK		0.907374
3969	1519.72	ELVYPPDYNPEGK		0.907374
4010	1806.95	TFNTSTGGLLLPSDTKR		0.896773
4019	1519.72	ELVYPPDYNPEGK		0.907374
4059	1806.95	TFNTSTGGLLLPSDTKR		0.91223
4062	1702.81	SDSFENPVLQQHFR		0.928553
4072	1519.72	ELVYPPDYNPEGK		0.81721
4103	1702.81	SDSFENPVLQQHFR		0.928553
4130	1702.81	SDSFENPVLQQHFR		0.900635
4180	1650.85	TFNTSTGGLLLPSDTK		0.930128
4199	1700.87	VHFEESSKLEDLLR		0.948675
4209	1387.68	DIISIAEDEDLR		0.956175
4240	1572.81	NIYVLQELDNPGAK		0.951791
4333	1206.65	DSLIFLVDASK		0.761674
4359	1398.73	KPGGFDISLFYR		0.911785
5047	2025.08	IISSDRDLLAVVFYGTEK		0.821751
5052	1401.73	DTGIFLDLMHLK		0.925733
5093	2025.08	IISSDRDLLAVVFYGTEK		0.869729
5100	1401.73	DTGIFLDLMHLK		0.925733
5133	1559.89	DIVISVGIYNLVQK		0.905901
5141	2025.08	IISSDRDLLAVVFYGTEK		0.888632
5152	1401.73	DTGIFLDLMHLK		0.955847
5189	2025.08	IISSDRDLLAVVFYGTEK		0.904792
5200	1401.73	DTGIFLDLMHLK		0.955847
5369	2343.16	NIPPYFVALVPQEEELDDQK		0.908542
5920	2287.24	IQVTPPGFQLVFLPFADDKR		0.742443
6060	2033.11	FDDPGLMLMGFKPLVLLK		0.821373
6091	2422.27	NLEALALDLMEPEQAVDLTLPK		0.830246
6102	2131.13	IQVTPPGFQLVFLPFADDK		0.786202
6140	2422.27	NLEALALDLMEPEQAVDLTLPK		0.873685
6150	2131.13	IQVTPPGFQLVFLPFADDK		0.786202
6956	2709.49	PSLFVYPEESLVIGSSTLFSALLIK		0.84192
3839	1546.73	AEAEAQAEELSFPR	>sp|P11498|PYC_HUMAN Pyruvate carboxylase, mitochondrial OS=Homo sapiens GN=PC PE=1 SV=2	0.906384
3842	1546.73	AEAEAQAEELSFPR		0.906384
3890	1546.73	AEAEAQAEELSFPR		0.952417
3892	1546.73	AEAEAQAEELSFPR		0.952417
4023	1627.9	VVEIAPAAHLDPQLR		0.736982
4040	1627.9	VVEIAPAAHLDPQLR		0.9034
4136	1362.67	IAEEFEVELER		0.913093
4142	1902.89	ENNVDAVHPGYGFLSER		0.827522
4242	1827.88	GANAVGYTNYPDNVVFK		0.924728
4593	2225.18	ASPSPTDPVVPAVPIGPPPAGFR		0.781539
4644	2225.18	ASPSPTDPVVPAVPIGPPPAGFR		0.745647
4685	1747	GLAPVQAYLHIPDIIK		0.730199
4694	2225.18	ASPSPTDPVVPAVPIGPPPAGFR		0.781539
4744	2225.18	ASPSPTDPVVPAVPIGPPPAGFR		0.703859
5155	1856.93	AYSEALAAFGNGALFVEK		0.799966
5204	2409.24	HIEVQILGDQYGNILHLYER		0.919304
5815	2431.23	SVVEFLQGYIGVPHGGFPEPFR		0.890726
2754	1338.68	HLGVCISVANNR	>sp|O43390|HNRPR_HUMAN Heterogeneous nuclear ribonucleoprotein R OS=Homo sapiens GN=HNRNPR PE=1 SV=1	0.913961
2892	1068.62	TLIEAGLPQK		0.769997
3490	1336.69	TKENILEEFSK		0.877941
3777	1757.77	STAYEDYYYHPPPR		0.859384
3964	1538.75	LKDYAFVHFEDR		0.933496
4106	1297.57	DYAFVHFEDR		0.915444
4194	1443.61	GFCFLEYEDHK		0.873234
4349	1939.99	VTEGLVDVILYHQPDDK		0.932826
4352	1459.78	NLATTVTEEILEK		0.935842
5193	1737.86	EFNEEGALSVLQQFK		0.899337
5206	1608.79	DLYEDELVPLFEK		0.904104
5593	2695.28	VWGNVVTVEWADPVEEPDPEVMAK		0.863369
1507	1348.63	NQNIQKPEYSE	>sp|Q9BQP7|MGME1_HUMAN Mitochondrial genome maintenance exonuclease 1 OS=Homo sapiens GN=MGME1 PE=1 SV=1	0.913601
2597	1453.74	SDKPNASDPSVPLK		0.82062
2643	1453.74	SDKPNASDPSVPLK		0.872788
3721	1372.73	SGYIESVQHILK		0.876355
3770	1372.73	SGYIESVQHILK		0.912728
3821	1372.73	SGYIESVQHILK		0.876355
4177	1351.71	YSNLVQSVLSSR		0.939015
4256	2113.04	GVAQTPGSVEEDALLCGPVSK		0.885333
4296	1840.96	FHEALESILSPQETLK		0.895508
4534	1798.93	RVPQNWFPIFNPER		0.727269
5533	2517.25	MILELGEDGFKEYTSNVFLQGK		0.84971
1202	995.5	DIDIHEVR	>sp|Q00839|HNRPU_HUMAN Heterogeneous nuclear ribonucleoprotein U OS=Homo sapiens GN=HNRNPU PE=1 SV=6	0.892882
1251	995.5	DIDIHEVR		0.892882
2849	1464.62	PWSQHYHQGYY		0.892434
3944	1646.84	NFILDQTNVSAAAQR		0.964155
3989	1646.84	NFILDQTNVSAAAQR		0.964155
4013	1290.58	GYFEYIEENK		0.915696
4173	1696.77	GYFEYIEENKYSR		0.948776
4306	2210.99	NQSQGYNQWQQGQFWGQK		0.88165
4309	2210.99	NQSQGYNQWQQGQFWGQK		0.912751
5597	2723.35	EKPYFPIPEEYTFIQNVPLEDR		0.817223
6054	2601.23	GNFTLPEVAECFDEITYVELQK		0.866924
2504	1548.64	LFQECCPHSTDR	>sp|P61978|HNRPK_HUMAN Heterogeneous nuclear ribonucleoprotein K OS=Homo sapiens GN=HNRNPK PE=1 SV=1	0.868605
2546	1258.57	IDEPLEGSEDR		0.916847
2675	1097.44	GSDFDCELR		0.80696
3312	1779.79	TDYNASVSVPDSSGPER		0.954733
4200	1517.93	LLIHQSLAGGIIGVK		0.934117
4380	1916.02	GSYGDLGGPIITTQVTIPK		0.922005
4412	1339.8	IILDLISESPIK		0.877804
5154	2588.38	IITITGTQDQIQNAQYLLQNSVK		0.914004
5201	2588.38	IITITGTQDQIQNAQYLLQNSVK		0.885228
5692	1713.98	ILSISADIETIGEILK		0.93911
2277	1383.62	SGSMDPSGAHPSVR	>sp|Q07666|KHDR1_HUMAN KH domain-containing, RNA-binding, signal transduction-associated protein 1 OS=Homo sapiens GN=KHDRBS1 PE=1 SV=1	0.751169
2345	1383.62	SGSMDPSGAHPSVR		0.938083
2434	1039.6	ILGPQGNTIK		0.842244
2483	1039.6	ILGPQGNTIK		0.771761
2509	710.37	FNFVGK		0.792103
3606	1092.55	YLPELMAEK		0.768546
4162	2138.97	GDSKKDDEENYLDLFSHK		0.900873
4223	1751.8	KDDEENYLDLFSHK		0.947419
5899	2245.09	DSLDPSFTHAMQLLTAEIEK		0.837973
5950	2245.09	DSLDPSFTHAMQLLTAEIEK		0.911668
3346	1634.86	KLGVQTVAVYSEADR	>sp|Q96RQ3|MCCA_HUMAN Methylcrotonoyl-CoA carboxylase subunit alpha, mitochondrial OS=Homo sapiens GN=MCCC1 PE=1 SV=3	0.84027
3387	1843.86	HTPLVEFEEEESDKR		0.8954
3513	2188.97	HTPLVEFEEEESDKRESE		0.840428
4286	2480.21	YLSSVSSQETQGGPLAPMTGTIEK		0.917212
4396	1593.89	QEGIIFIGPPPSAIR		0.951282
4575	2106.99	TFQVLGNLYSEGDCTYLK		0.710236
5105	1414.78	ESLCQAALGLILK		0.78915
5226	1414.78	ESLCQAALGLILK		0.925305
5422	1565.91	LIILENTIYLFSK		0.932684
5471	1565.91	LIILENTIYLFSK		0.932684
1403	1044.58	SISRPRSSR	>sp|Q16629|SRSF7_HUMAN Serine/arginine-rich splicing factor 7 OS=Homo sapiens GN=SRSF7 PE=1 SV=1	0.771458
2535	1134.6	VYVGNLGTGAGK		0.886809
2594	1134.6	VYVGNLGTGAGK		0.837255
3940	1072.53	AFSYYGPLR		0.889523
3991	1072.53	AFSYYGPLR		0.76976
4587	1620.76	NPPGFAFVEFEDPR		0.886138
4643	1620.76	NPPGFAFVEFEDPR		0.903663
4690	1620.76	NPPGFAFVEFEDPR		0.865425
5150	2377.1	NPPGFAFVEFEDPRDAEDAVR		0.69579
1316	1434.71	VEQATKPSFESGR	>sp|P38159|RBMX_HUMAN RNA-binding motif protein, X chromosome OS=Homo sapiens GN=RBMX PE=1 SV=3	0.873626
1366	1434.71	VEQATKPSFESGR		0.873626
1454	1434.71	VEQATKPSFESGR		0.788045
3663	1434.73	LFIGGLNTETNEK		0.936582
3711	1434.73	LFIGGLNTETNEK		0.910476
3763	1434.73	LFIGGLNTETNEK		0.893635
4402	1485.71	GFAFVTFESPADAK		0.953872
1351	1051.54	VHIDIGADGR	>sp|P31942|HNRH3_HUMAN Heterogeneous nuclear ribonucleoprotein H3 OS=Homo sapiens GN=HNRNPH3 PE=1 SV=2	0.908878
4175	2176.99	ATGEADVEFVTHEDAVAAMSK		0.840953
4230	2176.99	ATGEADVEFVTHEDAVAAMSK		0.936571
5124	2521.14	YIELFLNSTPGGGSGMGGSGMGGYGR		0.902825
5379	1917.96	ATENDIANFFSPLNPIR		0.908457
5390	1917.96	ATENDIANFFSPLNPIR		0.921945
5433	1917.96	ATENDIANFFSPLNPIR		0.892638
2621	1091.57	VHIEIGPDGR	>sp|P52597|HNRPF_HUMAN Heterogeneous nuclear ribonucleoprotein F OS=Homo sapiens GN=HNRNPF PE=1 SV=3	0.888691
3904	1708.78	QSGEAFVELGSEDDVK		0.861544
5176	1866.94	ITGEAFVQFASQELAEK		0.944542
5442	1995.97	ATENDIYNFFSPLNPVR		0.870913
5490	1995.97	ATENDIYNFFSPLNPVR		0.919518
6245	2826.47	EEIVQFFSGLEIVPNGITLPVDPEGK		0.715402
3221	1419.65	GEATVSFDDPPSAK	>tr|Q564D0|Q564D0_MOUSE Fusion, derived from t(12;16) malignant liposarcoma (Human), isoform CRA_a OS=Mus musculus GN=Fus PE=1 SV=1	0.937026
3257	1660.83	LKGEATVSFDDPPSAK		0.735097
3273	1419.65	GEATVSFDDPPSAK		0.937026
3299	1660.83	LKGEATVSFDDPPSAK		0.949656
5814	3584.62	HDSEQDNSDNNTIFVQGLGENVTIESVADYFK		0.636615
2916	1694.86	GAEAANVTGPGGVPVQGSK	>sp|P67809|YBOX1_HUMAN Nuclease-sensitive element-binding protein 1 OS=Homo sapiens GN=YBX1 PE=1 SV=3	0.948823
2961	1694.86	GAEAANVTGPGGVPVQGSK		0.948823
3027	1694.86	GAEAANVTGPGGVPVQGSK		0.862157
4131	1794.82	SVGDGETVEFDVVEGEK		0.946349
3380	1639.77	NMEAGAGRASYISSAR	>sp|Q3LXA3|TKFC_HUMAN Triokinase/FMN cyclase OS=Homo sapiens GN=TKFC PE=1 SV=2	0.811034
3409	1639.77	NMEAGAGRASYISSAR		0.811034
3442	1639.77	NMEAGAGRASYISSAR		0.811034
3459	1639.77	NMEAGAGRASYISSAR		0.811034
4470	1491.75	QSTSEASVLGERTK	>sp|Q8NCK3|ZN485_HUMAN Zinc finger protein 485 OS=Homo sapiens GN=ZNF485 PE=2 SV=1	0.818654
4494	1491.75	QSTSEASVLGERTK		0.744843
4514	1491.75	QSTSEASVLGERTK		0.744843
4519	1491.75	QSTSEASVLGERTK		0.871113
3326	2378.99	AEEYTEETEEREESTTGFDK	>sp|Q9Y2W1|TR150_HUMAN Thyroid hormone receptor-associated protein 3 OS=Homo sapiens GN=THRAP3 PE=1 SV=2	0.907396
3371	2378.99	AEEYTEETEEREESTTGFDK		0.920192
3499	1691.74	NREEEWDPEYTPK		0.733335
3757	1421.6	EEEWDPEYTPK		0.788772
3220	1715.84	DALSSVQESQVAQQAR	>sp|P02656|APOC3_HUMAN Apolipoprotein C-III OS=Homo sapiens GN=APOC3 PE=1 SV=1	0.962805
3250	1715.84	DALSSVQESQVAQQAR		0.962805
3270	1715.84	DALSSVQESQVAQQAR		0.948307
3321	1610.74	SGDSEVYQLGDVSQK	>sp|Q04837|SSBP_HUMAN Single-stranded DNA-binding protein, mitochondrial OS=Homo sapiens GN=SSBP1 PE=1 SV=1	0.904032
4825	1991.06	QATTIIADNIIFLSDQTK		0.919671
5641	1777.88	NPVTIFSLATNEMWR		0.858497
2805	1230.6	SLGTADVHFER	>sp|Q86V81|THOC4_HUMAN THO complex subunit 4 OS=Homo sapiens GN=ALYREF PE=1 SV=3	0.917851
4252	1712.89	PMNIQLVTSQIDAQR		0.900262
6812	2840.45	LLVSNLDFGVSDADIQELFAEFGTLK		0.892454
4373	1647.73	FGYVDFESAEDLEK	>sp|P19338|NUCL_HUMAN Nucleolin OS=Homo sapiens GN=NCL PE=1 SV=3	0.735846
5663	2311.15	VEGTEPTTAFNLFVGNLNFNK		0.808361
5790	2500.26	TLVLSNLSYSATEETLQEVFEK		0.916619
1239	885.49	AVVIVDDR	>sp|P23246|SFPQ_HUMAN Splicing factor, proline- and glutamine-rich OS=Homo sapiens GN=SFPQ PE=1 SV=2	0.781209
4493	2134.07	PVIVEPLEQLDDEDGLPEK		0.865293
5101	1940.92	WDPTANEDPEWILVEK	>sp|Q14257|RCN2_HUMAN Reticulocalbin-2 OS=Homo sapiens GN=RCN2 PE=1 SV=1	0.907673
5614	2640.24	LSEEEILENPDLFLTSEATDYGR		0.924143
2853	1532.85	DHAVVVGVYRPPPK	>sp|P22087|FBRL_HUMAN rRNA 2"-O-methyltransferase fibrillarin OS=Homo sapiens GN=FBL PE=1 SV=2	0.816532
2875	1509.73	VSISEGDDKIEYR		0.87032
4197	2407.92	HASSSDDFSDFSDDSDFSPSEK	>sp|Q9UPT8|ZC3H4_HUMAN Zinc finger CCCH domain-containing protein 4 OS=Homo sapiens GN=ZC3H4 PE=1 SV=3	0.948275
4227	2457.86	GGMNDDEDFYDEDMGDGGGGSYR		0.872341
3470	1072.57	DMKPAKDLR	>sp|Q8WYL5|SSH1_HUMAN Protein phosphatase Slingshot homolog 1 OS=Homo sapiens GN=SSH1 PE=1 SV=2	0.769758
4249	1765.88	SCTIGMVLRLWSDTK		0.834025
4545	1823	TTEPGVTGLLLAVEGPAAK	>sp|Q14690|RRP5_HUMAN Protein RRP5 homolog OS=Homo sapiens GN=PDCD11 PE=1 SV=3	0.801686
4885	2014.98	NVFNPEAFKPGNTHKCR		0.715261
4196	1953.06	VAPEEHPVLLTEAPLNPK	>sp|P60709|ACTB_HUMAN Actin, cytoplasmic 1 OS=Homo sapiens GN=ACTB PE=1 SV=1	0.907259
6014	2137.16	SLQELFLAHILSPWGAEVK	>sp|P09874|PARP1_HUMAN Poly [ADP-ribose] polymerase 1 OS=Homo sapiens GN=PARP1 PE=1 SV=4	0.884427
5125	2399.24	DFVAEPMGEKPVGSLAGIGEVLGK	>sp|O75531|BAF_HUMAN Barrier-to-autointegration factor OS=Homo sapiens GN=BANF1 PE=1 SV=1	0.874554
5355	1763.07	QLASGLLLVTGPLVLNR	>sp|Q02878|RL6_HUMAN 60S ribosomal protein L6 OS=Homo sapiens GN=RPL6 PE=1 SV=3	0.898403
5175	1931.93	EQLGPVTQEFWDNLEK	>sp|P02647|APOA1_HUMAN Apolipoprotein A-I OS=Homo sapiens GN=APOA1 PE=1 SV=1	0.851713
4075	1649.91	LVLEVAQHLGESTVR	>sp|P06576|ATPB_HUMAN ATP synthase subunit beta, mitochondrial OS=Homo sapiens GN=ATP5B PE=1 SV=3	0.839552
5571	1742.81	AMGIMNSFVNDIFER	>sp|P62807|H2B1C_HUMAN Histone H2B type 1-C/E/F/G/I OS=Homo sapiens GN=HIST1H2BC PE=1 SV=4	0.927335
4145	1828.8	TDASSASSFLDSDELER	>sp|Q14498|RBM39_HUMAN RNA-binding protein 39 OS=Homo sapiens GN=RBM39 PE=1 SV=2	0.877708
5322	2006.96	GWFDAEGQALDGVSISDLK	>sp|P27694|RFA1_HUMAN Replication protein A 70 kDa DNA-binding subunit OS=Homo sapiens GN=RPA1 PE=1 SV=2	0.848413
MCF-7CIRCESR1AS-1-TARGET_060921
Scan No.	Peptide Mass	Peptide Sequence	Sequence Header	Peptide Probability
1199	1531.77	LKECCDKPLLEK	>sp|P02769|ALBU_BOVIN Serum albumin OS=Bos taurus GN=ALB PE=1 SV=4	0.906932
1252	1531.77	LKECCDKPLLEK		0.816588
1299	1531.77	LKECCDKPLLEK		0.742521
1349	1531.77	LKECCDKPLLEK		0.906932
1400	1531.77	LKECCDKPLLEK		0.906932
1449	1531.77	LKECCDKPLLEK		0.88973
1483	1531.77	LKECCDKPLLEK		0.906932
1502	1531.77	LKECCDKPLLEK		0.869349
1531	1672.76	QEPERNECFLSHK		0.809343
1551	1531.77	LKECCDKPLLEK		0.906932
1580	1672.76	QEPERNECFLSHK		0.863132
1704	1477.52	ETYGDMADCCEK		0.745672
1751	1477.52	ETYGDMADCCEK		0.908916
1772	1248.61	FKDLGEEHFK		0.831288
1800	1477.52	ETYGDMADCCEK		0.935317
1824	1248.61	FKDLGEEHFK		0.759166
1849	1477.52	ETYGDMADCCEK		0.954066
1869	1248.61	FKDLGEEHFK		0.881811
1883	1477.52	ETYGDMADCCEK		0.935317
1894	2112.88	VHKECCHGDLLECADDR		0.885339
1919	1248.61	FKDLGEEHFK		0.881811
1954	1501.61	EYEATLEECCAK		0.934602
1970	1748.65	ECCHGDLLECADDR		0.962157
1972	1501.61	EYEATLEECCAK		0.74427
2019	1141.71	KQTALVELLK		0.921022
2122	1304.71	HLVDEPQNLIK		0.879347
2170	1304.71	HLVDEPQNLIK		0.828361
2222	1304.71	HLVDEPQNLIK		0.915187
2270	1304.71	HLVDEPQNLIK		0.879347
2320	1304.71	HLVDEPQNLIK		0.828361
2370	1304.71	HLVDEPQNLIK		0.879347
2422	1304.71	HLVDEPQNLIK		0.879347
2469	1304.71	HLVDEPQNLIK		0.828361
2472	1746.7	YNGVFQECCQAEDK		0.947545
2520	1746.7	YNGVFQECCQAEDK		0.947545
2521	1304.71	HLVDEPQNLIK		0.915187
2570	1746.7	YNGVFQECCQAEDK		0.947545
2620	1746.7	YNGVFQECCQAEDK		0.927216
2623	1304.71	HLVDEPQNLIK		0.828361
2670	1746.7	YNGVFQECCQAEDK		0.947545
2685	1926.79	CCAADDKEACFAVEGPK		0.943028
2719	1746.7	YNGVFQECCQAEDK		0.770969
2729	1926.79	CCAADDKEACFAVEGPK		0.921671
2739	1553.64	DDPHACYSTVFDK		0.933051
2751	2540.16	QEPERNECFLSHKDDSPDLPK		0.82513
2760	2246.93	ECCHGDLLECADDRADLAK		0.951805
2785	1438.8	RHPEYAVSVLLR		0.910328
2837	1638.93	KVPQVSTPTLVEVSR		0.902994
2862	1013.61	QTALVELLK		0.773345
2864	1162.62	LVNELTEFAK		0.920279
2873	1575.76	LKPDPNTLCDEFK		0.867409
2874	1638.93	KVPQVSTPTLVEVSR		0.930488
2879	1638.93	KVPQVSTPTLVEVSR		0.930488
2889	1162.62	LVNELTEFAK		0.764317
2890	1162.62	LVNELTEFAK		0.764317
2895	1282.7	HPEYAVSVLLR		0.829508
2909	1162.62	LVNELTEFAK		0.920279
2919	1575.76	LKPDPNTLCDEFK		0.932389
2943	1282.7	HPEYAVSVLLR		0.829508
2971	1575.76	LKPDPNTLCDEFK		0.905318
2980	2018.96	LKPDPNTLCDEFKADEK		0.756428
3030	2018.96	LKPDPNTLCDEFKADEK		0.756428
3046	1510.83	VPQVSTPTLVEVSR		0.817668
3056	1418.69	SLHTLFGDELCK		0.894279
3067	1575.76	LKPDPNTLCDEFK		0.739979
3079	2018.96	LKPDPNTLCDEFKADEK		0.888861
3091	1510.83	VPQVSTPTLVEVSR		0.890574
3099	1418.69	SLHTLFGDELCK		0.91106
3129	2018.96	LKPDPNTLCDEFKADEK		0.888861
3142	1510.83	VPQVSTPTLVEVSR		0.907699
3149	1418.69	SLHTLFGDELCK		0.91106
3154	1418.69	SLHTLFGDELCK		0.822436
3163	1418.69	SLHTLFGDELCK		0.788933
3179	2018.96	LKPDPNTLCDEFKADEK		0.869978
3199	1418.69	SLHTLFGDELCK		0.874331
3229	2018.96	LKPDPNTLCDEFKADEK		0.940673
3249	1418.69	SLHTLFGDELCK		0.874331
3300	1418.69	SLHTLFGDELCK		0.822436
3486	1879.91	RPCFSALTPDETYVPK		0.798803
3529	1879.91	RPCFSALTPDETYVPK		0.798803
3531	1879.91	RPCFSALTPDETYVPK		0.894058
3579	1879.91	RPCFSALTPDETYVPK		0.798803
3876	1478.79	LGEYGFQNALIVR		0.954036
3922	1478.79	LGEYGFQNALIVR		0.93528
3939	1906.91	LFTFHADICTLPDTEK		0.943532
3980	2044.02	RHPYFYAPELLYYANK		0.940027
4080	2457.17	DAIPENLPPLTADFAEDKDVCK		0.8016
4093	1398.68	TVMENFVAFVDK		0.955919
4131	3510.66	SHCIAEVEKDAIPENLPPLTADFAEDKDVCK		0.639995
4140	1398.68	TVMENFVAFVDK		0.955919
4155	1887.92	HPYFYAPELLYYANK		0.798398
4782	1723.83	MPCTEDYLSLILNR		0.962648
4800	1566.73	DAFLGSFLYEYSR		0.951937
4830	1723.83	MPCTEDYLSLILNR		0.962648
4849	1566.73	DAFLGSFLYEYSR		0.951937
5337	2491.26	GLVLIAFSQYLQQCPFDEHVK		0.928199
5379	2491.26	GLVLIAFSQYLQQCPFDEHVK		0.937973
1596	1258.57	IDEPLEGSEDR	>tr|B4DUQ1|B4DUQ1_HUMAN cDNA FLJ54552, highly similar to Heterogeneous nuclear ribonucleoprotein K OS=Homo sapiens PE=2 SV=1	0.916847
1601	1548.64	LFQECCPHSTDR		0.815718
1641	1258.57	IDEPLEGSEDR		0.941713
1691	1258.57	IDEPLEGSEDR		0.941713
1699	1548.64	LFQECCPHSTDR		0.933201
1742	1258.57	IDEPLEGSEDR		0.916847
1749	1548.64	LFQECCPHSTDR		0.906314
1791	1258.57	IDEPLEGSEDR		0.941713
1799	1548.64	LFQECCPHSTDR		0.933201
1845	1258.57	IDEPLEGSEDR		0.941713
1850	1548.64	LFQECCPHSTDR		0.933201
1899	1097.44	GSDFDCELR		0.888435
1942	1105.51	NTDEMVELR		0.922307
1969	1578.7	RPAEDMEEEQAFK		0.932301
2717	1779.79	TDYNASVSVPDSSGPER		0.961537
2843	1193.69	NLPLPPPPPPR		0.919171
2924	1532.79	IIPTLEEYQHYK		0.816535
2970	1532.79	IIPTLEEYQHYK		0.869304
3020	1532.79	IIPTLEEYQHYK		0.845151
3424	1517.93	LLIHQSLAGGIIGVK		0.907439
3455	1517.93	LLIHQSLAGGIIGVK		0.743323
3469	1517.93	LLIHQSLAGGIIGVK		0.953106
3520	1517.93	LLIHQSLAGGIIGVK		0.953106
3969	1916.02	GSYGDLGGPIITTQVTIPK		0.943301
4003	1339.8	IILDLISESPIK		0.939362
4013	1339.8	IILDLISESPIK		0.826534
4543	2588.38	IITITGTQDQIQNAQYLLQNSVK		0.684806
4663	2588.38	IITITGTQDQIQNAQYLLQNSVK		0.925561
4709	2588.38	IITITGTQDQIQNAQYLLQNSVK		0.925561
4760	2588.38	IITITGTQDQIQNAQYLLQNSVK		0.885228
5089	1842.07	ILSISADIETIGEILKK		0.895467
5244	1713.98	ILSISADIETIGEILK		0.948353
5290	1713.98	ILSISADIETIGEILK		0.962842
1781	1321.62	GLSEDTTEETLK	>sp|P19338|NUCL_HUMAN Nucleolin OS=Homo sapiens GN=NCL PE=1 SV=3	0.914577
1831	1321.62	GLSEDTTEETLK		0.939891
1987	843.51	ALELTGLK		0.783806
3602	2199.02	GLSEDTTEETLKESFDGSVR		0.935993
3649	2199.02	GLSEDTTEETLKESFDGSVR		0.935993
3666	2345.12	EAMEDGEIDGNKVTLDWAKPK		0.856704
3683	2345.12	EAMEDGEIDGNKVTLDWAKPK		0.856704
3713	2345.12	EAMEDGEIDGNKVTLDWAKPK		0.90848
3737	2119.97	EAMEDGEIDGNKVTLDWAK		0.843451
3752	1775.82	KFGYVDFESAEDLEK		0.946822
3801	1775.82	KFGYVDFESAEDLEK		0.946822
3802	1560.67	GFGFVDFNSEEDAK		0.905873
3849	1560.67	GFGFVDFNSEEDAK		0.905873
3959	1647.73	FGYVDFESAEDLEK		0.949976
4510	1990.98	VTQDELKEVFEDAAEIR		0.849115
4563	1990.98	VTQDELKEVFEDAAEIR		0.919673
4609	1990.98	VTQDELKEVFEDAAEIR		0.905961
4747	1593.73	GYAFIEFASFEDAK		0.738944
4753	1593.73	GYAFIEFASFEDAK		0.951286
4802	1593.73	GYAFIEFASFEDAK		0.951286
5001	2567.3	QKVEGTEPTTAFNLFVGNLNFNK		0.823955
5051	2567.3	QKVEGTEPTTAFNLFVGNLNFNK		0.685889
5201	2311.15	VEGTEPTTAFNLFVGNLNFNK		0.877877
5249	2311.15	VEGTEPTTAFNLFVGNLNFNK		0.93303
5340	2500.26	TLVLSNLSYSATEETLQEVFEK		0.946214
5363	2500.26	TLVLSNLSYSATEETLQEVFEK		0.946214
5392	2500.26	TLVLSNLSYSATEETLQEVFEK		0.946214
5441	2500.26	TLVLSNLSYSATEETLQEVFEK		0.689353
2423	1166.56	FGEVVDCTIK	>tr|D6RD18|D6RD18_HUMAN Heterogeneous nuclear ribonucleoprotein A/B OS=Homo sapiens GN=HNRNPAB PE=1 SV=1	0.76408
2451	1166.56	FGEVVDCTIK		0.920138
2473	1166.56	FGEVVDCTIK		0.83558
2523	1166.56	FGEVVDCTIK		0.76408
2656	1166.56	FGEVVDCTIK		0.920138
2671	1166.56	FGEVVDCTIK		0.83558
2706	1166.56	FGEVVDCTIK		0.88541
2881	1502.76	IFVGGLNPEATEEK		0.953467
2929	1502.76	IFVGGLNPEATEEK		0.966907
2981	1502.76	IFVGGLNPEATEEK		0.907994
3431	1454.72	MFVGGLSWDTSKK		0.747002
3480	1454.72	MFVGGLSWDTSKK		0.954604
3532	1454.72	MFVGGLSWDTSKK		0.848892
3783	1326.63	MFVGGLSWDTSK		0.957588
3805	1796.97	GFVFITFKEEEPVKK		0.832547
3995	1668.88	GFVFITFKEEEPVK		0.901889
4136	927.52	GFGFILFK		0.778619
5149	2482.21	IREYFGEFGEIEAIELPMDPK		0.768957
5199	2482.21	IREYFGEFGEIEAIELPMDPK		0.690291
5260	2213.02	EYFGEFGEIEAIELPMDPK		0.912686
5309	2213.02	EYFGEFGEIEAIELPMDPK		0.935625
2423	1166.56	FGEVVDCTLK	>sp|Q14103|HNRPD_HUMAN Heterogeneous nuclear ribonucleoprotein D0 OS=Homo sapiens GN=HNRNPD PE=1 SV=1	0.76408
2451	1166.56	FGEVVDCTLK		0.920138
2473	1166.56	FGEVVDCTLK		0.83558
2523	1166.56	FGEVVDCTLK		0.76408
2656	1166.56	FGEVVDCTLK		0.920138
2671	1166.56	FGEVVDCTLK		0.83558
2706	1166.56	FGEVVDCTLK		0.88541
2894	1487.75	IFVGGLSPDTPEEK		0.953823
2939	1487.75	IFVGGLSPDTPEEK		0.953823
2991	1487.75	IFVGGLSPDTPEEK		0.953823
3716	1482.75	MFIGGLSWDTTKK		0.935162
3721	1857.93	GFCFITFKEEEPVKK		0.944769
3760	1482.75	MFIGGLSWDTTKK		0.871509
3941	1729.84	GFCFITFKEEEPVK		0.899634
3967	1354.66	MFIGGLSWDTTK		0.938929
4015	913.51	GFGFVLFK		0.779481
4866	2429.16	IREYFGGFGEVESIELPMDNK		0.929874
4921	2159.97	EYFGGFGEVESIELPMDNK		0.883569
4969	2159.97	EYFGGFGEVESIELPMDNK		0.900148
2022	1043.62	ISVFRPGLR	>sp|Q04837|SSBP_HUMAN Single-stranded DNA-binding protein, mitochondrial OS=Homo sapiens GN=SSBP1 PE=1 SV=1	0.924492
2081	1043.62	ISVFRPGLR		0.771517
2574	1132.47	IDYGEYMDK		0.766133
2690	1610.74	SGDSEVYQLGDVSQK		0.931338
2740	1610.74	SGDSEVYQLGDVSQK		0.931338
2755	1615.73	IDYGEYMDKNNVR		0.903848
4006	2147.16	RQATTIIADNIIFLSDQTK		0.946287
4213	1991.06	QATTIIADNIIFLSDQTK		0.849112
4261	1991.06	QATTIIADNIIFLSDQTK		0.919671
4306	1991.06	QATTIIADNIIFLSDQTK		0.949935
4310	1991.06	QATTIIADNIIFLSDQTK		0.931384
4359	1991.06	QATTIIADNIIFLSDQTK		0.941389
4409	1991.06	QATTIIADNIIFLSDQTK		0.949935
4460	1991.06	QATTIIADNIIFLSDQTK		0.919671
4510	1991.06	QATTIIADNIIFLSDQTK		0.793202
5170	1777.88	NPVTIFSLATNEMWR		0.926263
5220	1777.88	NPVTIFSLATNEMWR		0.946771
3621	1896.88	LSLDGQNIYNACCTLR	>sp|P26599|PTBP1_HUMAN Polypyrimidine tract-binding protein 1 OS=Homo sapiens GN=PTBP1 PE=1 SV=1	0.909175
3670	1896.88	LSLDGQNIYNACCTLR		0.959174
4112	2242.11	NNQFQALLQYADPVSAQHAK		0.924185
4916	2993.51	NFQNIFPPSATLHLSNIPPSVSEEDLK		0.777249
4933	2274.27	IAIPGLAGAGNSVLLVSNLNPER		0.934008
4979	2274.27	IAIPGLAGAGNSVLLVSNLNPER		0.951211
4982	2993.51	NFQNIFPPSATLHLSNIPPSVSEEDLK		0.805674
5041	2111.19	KLPIDVTEGEVISLGLPFGK		0.938288
5090	2111.19	KLPIDVTEGEVISLGLPFGK		0.938288
5232	1983.09	LPIDVTEGEVISLGLPFGK		0.9574
5577	3205.5	NQAFIEMNTEEAANTMVNYYTSVTPVLR		0.796715
5621	3205.5	NQAFIEMNTEEAANTMVNYYTSVTPVLR		0.734893
5661	2038.09	VTPQSLFILFGVYGDVQR		0.94018
5710	2038.09	VTPQSLFILFGVYGDVQR		0.956254
6515	2487.38	IIVENLFYPVTLDVLHQIFSK		0.768707
1646	1134.6	VYVGNLGTGAGK	>sp|Q16629|SRSF7_HUMAN Serine/arginine-rich splicing factor 7 OS=Homo sapiens GN=SRSF7 PE=1 SV=1	0.837255
1702	1134.6	VYVGNLGTGAGK		0.837255
1750	1134.6	VYVGNLGTGAGK		0.886809
1807	1134.6	VYVGNLGTGAGK		0.864275
1851	1134.6	VYVGNLGTGAGK		0.864275
2960	1072.53	AFSYYGPLR		0.889523
3009	1072.53	AFSYYGPLR		0.923473
3060	1072.53	AFSYYGPLR		0.840513
4160	1620.76	NPPGFAFVEFEDPR		0.964659
4212	1620.76	NPPGFAFVEFEDPR		0.941651
4262	1620.76	NPPGFAFVEFEDPR		0.931036
4314	1620.76	NPPGFAFVEFEDPR		0.903663
4722	2377.1	NPPGFAFVEFEDPRDAEDAVR		0.774074
2900	1546.73	AEAEAQAEELSFPR	>sp|P11498|PYC_HUMAN Pyruvate carboxylase, mitochondrial OS=Homo sapiens GN=PC PE=1 SV=2	0.933258
3121	1627.9	VVEIAPAAHLDPQLR		0.86511
3171	1627.9	VVEIAPAAHLDPQLR		0.811643
3347	1902.89	ENNVDAVHPGYGFLSER		0.762585
3363	1362.67	IAEEFEVELER		0.913093
3392	1902.89	ENNVDAVHPGYGFLSER		0.827522
3664	1827.88	GANAVGYTNYPDNVVFK		0.895995
3880	1795.87	QVGYENAGTVEFLVDR		0.727441
4200	2225.18	ASPSPTDPVVPAVPIGPPPAGFR		0.881116
4251	2225.18	ASPSPTDPVVPAVPIGPPPAGFR		0.838843
4775	2409.24	HIEVQILGDQYGNILHLYER		0.874177
5400	2431.23	SVVEFLQGYIGVPHGGFPEPFR		0.735082
5434	2431.23	SVVEFLQGYIGVPHGGFPEPFR		0.692949
1943	818.46	FIEIAAR	>sp|Q00839|HNRPU_HUMAN Heterogeneous nuclear ribonucleoprotein U OS=Homo sapiens GN=HNRNPU PE=1 SV=6	0.78536
1997	1464.62	PWSQHYHQGYY		0.872308
2921	1646.84	NFILDQTNVSAAAQR		0.940943
2972	1646.84	NFILDQTNVSAAAQR		0.957664
3022	1646.84	NFILDQTNVSAAAQR		0.964155
3073	1646.84	NFILDQTNVSAAAQR		0.949998
3107	1290.58	GYFEYIEENK		0.915696
3155	1290.58	GYFEYIEENK		0.915696
3405	1696.77	GYFEYIEENKYSR		0.883063
3860	2210.99	NQSQGYNQWQQGQFWGQK		0.70462
3973	1713.9	SSGPTSLFAVTVAPPGAR		0.80724
5691	2601.23	GNFTLPEVAECFDEITYVELQK		0.884778
1566	908.44	GCAVVEFK	>sp|P52272|HNRPM_HUMAN Heterogeneous nuclear ribonucleoprotein M OS=Homo sapiens GN=HNRNPM PE=1 SV=3	0.779794
1615	908.44	GCAVVEFK		0.779794
2689	1866.84	MEEESGAPGVPSGNGAPGPK		0.76451
2823	1807.86	DKFNECGHVLYADIK		0.946024
2825	1807.86	DKFNECGHVLYADIK		0.925344
3262	1426.71	MGPAMGPALGAGIER		0.893957
3456	2033.95	GNFGGSFAGSFGGAGGHAPGVAR		0.847227
3499	2033.95	GNFGGSFAGSFGGAGGHAPGVAR		0.755637
3654	1425.75	LGSTVFVANLDYK		0.910803
3700	1425.75	LGSTVFVANLDYK		0.936846
4806	1751.86	VGEVTYVELLMDAEGK		0.914091
4896	2177.04	GIGMGNIGPAGMGMEGIGFGINK		0.748146
3141	1401.79	VVPIASLTPYQSK	>sp|P27694|RFA1_HUMAN Replication protein A 70 kDa DNA-binding subunit OS=Homo sapiens GN=RPA1 PE=1 SV=2	0.894957
3190	1401.79	VVPIASLTPYQSK		0.911674
3239	1401.79	VVPIASLTPYQSK		0.875076
3426	1446.77	SKDSLVDIIGICK		0.936227
3739	1965.94	VVTATLWGEDADKFDGSR		0.942031
4105	2084.95	DKNEQAFEEVFQNANFR		0.91673
4134	1605.82	LFSLELVDESGEIR		0.931486
4216	2204.16	SLSVLSSSTIIANPDIPEAYK		0.704987
4217	2204.16	SLSVLSSSTIIANPDIPEAYK		0.782579
4845	2006.96	GWFDAEGQALDGVSISDLK		0.956904
4891	2006.96	GWFDAEGQALDGVSISDLK		0.956904
2407	1376.62	GGGGNFGPGPGSNFR	>sp|P22626|ROA2_HUMAN Heterogeneous nuclear ribonucleoproteins A2/B1 OS=Homo sapiens GN=HNRNPA2B1 PE=1 SV=2	0.791271
2812	2188.9	NMGGPYGGGNYGPGGSGGSGGYGGR		0.882481
2932	1187.64	IDTIEIITDR		0.919387
4010	1926.01	KLFIGGLSFETTEESLR		0.921695
4023	1926.01	KLFIGGLSFETTEESLR		0.796475
4534	1797.91	LFIGGLSFETTEESLR		0.925649
4586	1797.91	LFIGGLSFETTEESLR		0.946272
4632	1797.91	LFIGGLSFETTEESLR		0.946272
4676	2219.06	DYFEEYGKIDTIEIITDR		0.812652
4683	1797.91	LFIGGLSFETTEESLR		0.897109
5343	2063.94	GFGFVTFSSMAEVDAAMAAR		0.955712
1895	1091.57	VHIEIGPDGR	>sp|P31943|HNRH1_HUMAN Heterogeneous nuclear ribonucleoprotein H OS=Homo sapiens GN=HNRNPH1 PE=1 SV=4	0.888691
1960	1683.76	HTGPNSPDTANDGFVR		0.862647
3343	2105.97	EGRPSGEAFVELESEDEVK		0.916069
3427	2176.99	VTGEADVEFATHEDAVAAMSK		0.953311
3594	2176.99	VTGEADVEFATHEDAVAAMSK		0.913827
3639	2176.99	VTGEADVEFATHEDAVAAMSK		0.840953
3710	2141.02	YVELFLNSTAGASGGAYEHR		0.914964
3970	1840.88	STGEAFVQFASQEIAEK		0.935602
5012	1995.97	ATENDIYNFFSPLNPVR		0.792956
5060	1995.97	ATENDIYNFFSPLNPVR		0.889722
2891	2088.97	ESTGAQVQVAGDMLPNSTER	>sp|Q15365|PCBP1_HUMAN Poly(rC)-binding protein 1 OS=Homo sapiens GN=PCBP1 PE=1 SV=2	0.928597
2957	2088.97	ESTGAQVQVAGDMLPNSTER		0.788302
3413	1671.89	AITIAGVPQSVTECVK		0.838503
3460	1671.89	AITIAGVPQSVTECVK		0.901778
3897	1387.81	IITLTGPTNAIFK		0.912182
4082	2474.17	VMTIPYQPMPASSPVICAGGQDR		0.690709
4943	2176.18	QVTITGSAASISLAQYLINAR		0.936592
4992	2176.18	QVTITGSAASISLAQYLINAR		0.899588
5407	3200.59	GYWASLDASTQTTHELTIPNNLIGCIIGR		0.735118
1975	1338.68	HLGVCISVANNR	>sp|O43390|HNRPR_HUMAN Heterogeneous nuclear ribonucleoprotein R OS=Homo sapiens GN=HNRNPR PE=1 SV=1	0.877853
2846	1757.77	STAYEDYYYHPPPR		0.859384
2994	1538.75	LKDYAFVHFEDR		0.921219
3047	1538.75	LKDYAFVHFEDR		0.933496
3497	1443.61	GFCFLEYEDHK		0.910153
3755	1908.01	EIEGEEIEIVLAKPPDK		0.852765
3916	1939.99	VTEGLVDVILYHQPDDK		0.942692
5142	2695.28	VWGNVVTVEWADPVEEPDPEVMAK		0.842495
3693	2038.05	IPLSQEEITLQGHAFEAR	>sp|Q96RQ3|MCCA_HUMAN Methylcrotonoyl-CoA carboxylase subunit alpha, mitochondrial OS=Homo sapiens GN=MCCC1 PE=1 SV=3	0.847047
3790	2480.21	YLSSVSSQETQGGPLAPMTGTIEK		0.851214
3795	2352.14	HVEVQVFGDHHGNAVYLFER		0.775294
3842	2480.21	YLSSVSSQETQGGPLAPMTGTIEK		0.800538
4236	2106.99	TFQVLGNLYSEGDCTYLK		0.787404
4735	1414.78	ESLCQAALGLILK		0.874504
5023	1565.91	LIILENTIYLFSK		0.932684
1583	1411.58	DGMDNQGGYGSVGR	>sp|P31942|HNRH3_HUMAN Heterogeneous nuclear ribonucleoprotein H3 OS=Homo sapiens GN=HNRNPH3 PE=1 SV=2	0.911318
3427	2176.99	ATGEADVEFVTHEDAVAAMSK		0.840953
3594	2176.99	ATGEADVEFVTHEDAVAAMSK		0.913827
3639	2176.99	ATGEADVEFVTHEDAVAAMSK		0.936571
4641	2521.14	YIELFLNSTPGGGSGMGGSGMGGYGR		0.902825
4941	1917.96	ATENDIANFFSPLNPIR		0.892638
4970	1917.96	ATENDIANFFSPLNPIR		0.943252
3481	1217.63	IEVIEIMTDR	>sp|P09651|ROA1_HUMAN Heterogeneous nuclear ribonucleoprotein A1 OS=Homo sapiens GN=HNRNPA1 PE=1 SV=5	0.918315
3535	1217.63	IEVIEIMTDR		0.918315
3780	1698.75	GFAFVTFDDHDSVDK		0.915879
3925	1964.89	SHFEQWGTLTDCVVMR		0.890885
5234	2147	GFGFVTYATVEEVDAAMNAR		0.953952
5280	2147	GFGFVTYATVEEVDAAMNAR		0.937355
3712	1714.77	GFGFVYFQNHDAADK	>sp|Q13151|ROA0_HUMAN Heterogeneous nuclear ribonucleoprotein A0 OS=Homo sapiens GN=HNRNPA0 PE=1 SV=1	0.939089
3762	1714.77	GFGFVYFQNHDAADK		0.882334
3862	1689.9	LFIGGLNVQTSESGLR		0.93977
3990	2318.14	GHFEAFGTLTDCVVVVNPQTK		0.942201
4089	2177.03	GDVAEGDLIEHFSQFGTVEK		0.913826
4146	2177.03	GDVAEGDLIEHFSQFGTVEK		0.814617
1989	1743.88	NDTKEDVFVHQTAIK	>sp|P67809|YBOX1_HUMAN Nuclease-sensitive element-binding protein 1 OS=Homo sapiens GN=YBX1 PE=1 SV=3	0.947615
1996	1694.86	GAEAANVTGPGGVPVQGSK		0.963218
3286	1794.82	SVGDGETVEFDVVEGEK		0.946349
3330	1794.82	SVGDGETVEFDVVEGEK		0.961237
3379	1794.82	SVGDGETVEFDVVEGEK		0.946349
2824	1414.77	QKVDSLLENLEK	>sp|P07910|HNRPC_HUMAN Heterogeneous nuclear ribonucleoproteins C1/C2 OS=Homo sapiens GN=HNRNPC PE=1 SV=4	0.789151
3703	1328.65	GFAFVQYVNER		0.939686
3785	1315.79	VFIGNLNTLVVK		0.914787
3830	1315.79	VFIGNLNTLVVK		0.914787
3920	1681.91	MIAGQVLDINLAAEPK		0.949141
3386	1881.95	IFVGGIKEDTEEYNLR	>sp|P51991|ROA3_HUMAN Heterogeneous nuclear ribonucleoprotein A3 OS=Homo sapiens GN=HNRNPA3 PE=1 SV=2	0.828514
3429	1881.95	IFVGGIKEDTEEYNLR		0.92306
3811	1712.77	GFAFVTFDDHDTVDK		0.948383
3864	1712.77	GFAFVTFDDHDTVDK		0.861368
4957	2267.96	GFGFVTYSCVEEVDAAMCAR		0.910941
2877	1728.78	ASLNGADIYSGCCTLK	>sp|P14866|HNRPL_HUMAN Heterogeneous nuclear ribonucleoprotein L OS=Homo sapiens GN=HNRNPL PE=1 SV=2	0.80648
3289	1633.8	AITHLNNNFMFGQK		0.903183
3440	1864.87	NGVQAMVEFDSVQSAQR		0.910265
3845	1864.87	NGVQAMVEFDSVQSAQR		0.764615
4045	1865.9	SDALETLGFLNHYQMK		0.876201
2502	1715.84	DALSSVQESQVAQQAR	>sp|P02656|APOC3_HUMAN Apolipoprotein C-III OS=Homo sapiens GN=APOC3 PE=1 SV=1	0.962805
2551	1715.84	DALSSVQESQVAQQAR		0.962805
2600	1715.84	DALSSVQESQVAQQAR		0.973237
2650	1715.84	DALSSVQESQVAQQAR		0.973237
2703	1715.84	DALSSVQESQVAQQAR		0.948307
1965	2251.97	APKPDGPGGGPGGSHMGGNYGDDR	>tr|Q564D0|Q564D0_MOUSE Fusion, derived from t(12;16) malignant liposarcoma (Human), isoform CRA_a OS=Mus musculus GN=Fus PE=1 SV=1	0.780217
2454	1419.65	GEATVSFDDPPSAK		0.911025
2626	1419.65	GEATVSFDDPPSAK		0.850574
2682	1660.83	LKGEATVSFDDPPSAK		0.83903
3672	1811.72	CPNPTCENMNFSWR		0.857006
3384	2138.97	GDSKKDDEENYLDLFSHK	>sp|Q07666|KHDR1_HUMAN KH domain-containing, RNA-binding, signal transduction-associated protein 1 OS=Homo sapiens GN=KHDRBS1 PE=1 SV=1	0.915029
3516	1751.8	KDDEENYLDLFSHK		0.927061
3561	1751.8	KDDEENYLDLFSHK		0.947419
5539	2245.09	DSLDPSFTHAMQLLTAEIEK		0.897202
4073	1491.75	QSTSEASVLGERTK	>sp|Q8NCK3|ZN485_HUMAN Zinc finger protein 485 OS=Homo sapiens GN=ZNF485 PE=2 SV=1	0.871113
4091	1491.75	QSTSEASVLGERTK		0.744843
4119	1491.75	QSTSEASVLGERTK		0.871113
4144	1491.75	QSTSEASVLGERTK		0.744843
2776	1761.77	FAQHGTFEYEYSQR	>sp|P23246|SFPQ_HUMAN Splicing factor, proline- and glutamine-rich OS=Homo sapiens GN=SFPQ PE=1 SV=2	0.898451
3642	1479.74	CSEGVFLLTTTPR		0.92317
4121	2134.07	PVIVEPLEQLDDEDGLPEK		0.937692
5801	2638.29	NLSPYVSNELLEEAFSQFGPIER		0.844802
3170	1217.64	DANLYISGLPR	>sp|Q15717|ELAV1_HUMAN ELAV-like protein 1 OS=Homo sapiens GN=ELAVL1 PE=1 SV=2	0.800168
3220	1217.64	DANLYISGLPR		0.90231
3443	1567.85	NVALLSQLYHSPAR		0.905609
3772	2509.15	QWVDTDDTSSENTVVPPETYVK	>sp|P15927|RFA2_HUMAN Replication protein A 32 kDa subunit OS=Homo sapiens GN=RPA2 PE=1 SV=1	0.731141
3900	2536.15	QAVDFLSNEGHIYSTVDDDHFK		0.766347
4151	1710	IGNVEISQVTIVGIIR		0.96292
3572	1429.73	ATILCTSYVQFK	>sp|P35244|RFA3_HUMAN Replication protein A 14 kDa subunit OS=Homo sapiens GN=RPA3 PE=1 SV=1	0.924815
3775	1832.86	EDSHPFDLGLYNEAVK		0.725364
5735	2498.26	NGTIELMEPLDEEISGIVEVVGR		0.870815
2741	2378.99	AEEYTEETEEREESTTGFDK	>sp|Q9Y2W1|TR150_HUMAN Thyroid hormone receptor-associated protein 3 OS=Homo sapiens GN=THRAP3 PE=1 SV=2	0.907396
2747	2053.93	ASESSKPWPDATYGTGSASR		0.84635
2774	1691.74	NREEEWDPEYTPK		0.808372
3871	2132.16	LGGLTQAPGNPVLAVQINQDK	>sp|P26368|U2AF2_HUMAN Splicing factor U2AF 65 kDa subunit OS=Homo sapiens GN=U2AF2 PE=1 SV=4	0.884615
4807	2385.15	SVDETTQAMAFDGIIFQGQSLK		0.77368
4852	2385.15	SVDETTQAMAFDGIIFQGQSLK		0.831862
1297	848.44	DVYLSPR	>sp|P38159|RBMX_HUMAN RNA-binding motif protein, X chromosome OS=Homo sapiens GN=RBMX PE=1 SV=3	0.7835
2839	1434.73	LFIGGLNTETNEK		0.910476
4004	1485.71	GFAFVTFESPADAK		0.953872
3396	1572.75	LCSLFYTNEEVAK	>sp|P43243|MATR3_HUMAN Matrin-3 OS=Homo sapiens GN=MATR3 PE=1 SV=2	0.740152
4966	1618.97	ITPENLPQILLQLK		0.903729
5594	2437.37	YQLLQLVEPFGVISNHLILNK		0.771135
3651	1712.89	PMNIQLVTSQIDAQR	>sp|Q86V81|THOC4_HUMAN THO complex subunit 4 OS=Homo sapiens GN=ALYREF PE=1 SV=3	0.861362
3732	2033.96	QQLSAEELDAQLDAYNAR		0.91833
4922	2728.44	GHGVLEMPSGTGKTVSLLALIMAYQR	>sp|P18074|ERCC2_HUMAN TFIIH basal transcription factor complex helicase XPD subunit OS=Homo sapiens GN=ERCC2 PE=1 SV=1	0.789184
4971	2728.44	GHGVLEMPSGTGKTVSLLALIMAYQR		0.757133
1924	1217.6	VNWATTPSSQK	>sp|Q01085|TIAR_HUMAN Nucleolysin TIAR OS=Homo sapiens GN=TIAL1 PE=1 SV=1	0.761019
3983	2114.95	NCTVYCGGIASGLTDQLMR		0.817526
4625	1940.92	WDPTANEDPEWILVEK	>sp|Q14257|RCN2_HUMAN Reticulocalbin-2 OS=Homo sapiens GN=RCN2 PE=1 SV=1	0.921232
5166	2640.24	LSEEEILENPDLFLTSEATDYGR		0.898972
3875	1639.81	LNEGVVEFASYGDLK	>sp|Q13243|SRSF5_HUMAN Serine/arginine-rich splicing factor 5 OS=Homo sapiens GN=SRSF5 PE=1 SV=1	0.964291
4987	2590.15	GFGFVEFEDPRDADDAVYELDGK		0.795489
4851	1930.16	VTIAQGGVLPNIQAVLLPK	>sp|Q96KK5|H2A1H_HUMAN Histone H2A type 1-H OS=Homo sapiens GN=HIST1H2AH PE=1 SV=3	0.951335
4902	1930.16	VTIAQGGVLPNIQAVLLPK		0.826232
4700	2310.23	GPGLGSTQGQTIALPAQGLIEFR	>sp|Q00577|PURA_HUMAN Transcriptional activator protein Pur-alpha OS=Homo sapiens GN=PURA PE=1 SV=2	0.877912
4755	2310.23	GPGLGSTQGQTIALPAQGLIEFR		0.699324
3927	1919.9	IFCGDLGNEVNDDILAR	>sp|Q9BTD8|RBM42_HUMAN RNA-binding protein 42 OS=Homo sapiens GN=RBM42 PE=1 SV=1	0.852242
5093	2367.03	TAAGSSWEDPSLLEWDADDFR		0.892964
3669	1765.88	SCTIGMVLRLWSDTK	>sp|Q8WYL5|SSH1_HUMAN Protein phosphatase Slingshot homolog 1 OS=Homo sapiens GN=SSH1 PE=1 SV=2	0.804589
3719	1765.88	SCTIGMVLRLWSDTK		0.834025
3391	1828.8	TDASSASSFLDSDELER	>sp|Q14498|RBM39_HUMAN RNA-binding protein 39 OS=Homo sapiens GN=RBM39 PE=1 SV=2	0.935939
3662	1550.9	VLGVPIIVQASQAEK		0.868505
5240	2344.16	LFVGGLSFDTNEQSLEQVFSK	>sp|Q14011|CIRBP_HUMAN Cold-inducible RNA-binding protein OS=Homo sapiens GN=CIRBP PE=1 SV=1	0.90851
2880	1968.01	GDAYIPGGPLTVPGGKGQER	>sp|O00110|OVOL3_HUMAN Putative transcription factor ovo-like protein 3 OS=Homo sapiens GN=OVOL3 PE=3 SV=3	0.850125
5143	1742.81	AMGIMNSFVNDIFER	>sp|P62807|H2B1C_HUMAN Histone H2B type 1-C/E/F/G/I OS=Homo sapiens GN=HIST1H2BC PE=1 SV=4	0.927335
3891	1750.71	DAEDAMDAMDGAVLDGR	>sp|Q01130|SRSF2_HUMAN Serine/arginine-rich splicing factor 2 OS=Homo sapiens GN=SRSF2 PE=1 SV=4	0.880877
2931	1750.87	IFVGNVSAACTSQELR	>sp|Q96PK6|RBM14_HUMAN RNA-binding protein 14 OS=Homo sapiens GN=RBM14 PE=1 SV=2	0.859688
3735	1809.89	YGPIADVSIVYDQQSR	>sp|P62995|TRA2B_HUMAN Transformer-2 protein homolog beta OS=Homo sapiens GN=TRA2B PE=1 SV=1	0.960935
4817	1941.98	ELFEQYGAVYEINVLR	>sp|Q92879|CELF1_HUMAN CUGBP Elav-like family member 1 OS=Homo sapiens GN=CELF1 PE=1 SV=2	0.825673
3526	1871.1	LAAAILGGVDQIHIKPGAK	>sp|P22087|FBRL_HUMAN rRNA 2"-O-methyltransferase fibrillarin OS=Homo sapiens GN=FBL PE=1 SV=2	0.85439
6507	2667.32	NLPQYVSNELLEEAFSVFGQVER	>sp|Q15233|NONO_HUMAN Non-POU domain-containing octamer-binding protein OS=Homo sapiens GN=NONO PE=1 SV=4	0.911648
2886	1797.88	IFVGGIPHNCGETELR	>sp|Q96EP5|DAZP1_HUMAN DAZ-associated protein 1 OS=Homo sapiens GN=DAZAP1 PE=1 SV=1	0.857616
3494	1565.78	YGPLSGVNVVYDQR	>sp|Q13595|TRA2A_HUMAN Transformer-2 protein homolog alpha OS=Homo sapiens GN=TRA2A PE=1 SV=1	0.905685
